# Supplementary material for: IGFBP7+ subpopulation and IGFBP7 risk score in astrocytoma: insights from scRNA-Seq and bulk RNA-Seq
Source: Front Immunol. 2024 Sep 30;15:1434300. doi: 10.3389/fimmu.2024.1434300 (PMC11471593; doi:10.3389/fimmu.2024.1434300)
Supplement: Supplementary file 3 [file Table1.xlsx]

## Sheet: Sheet1
FOSL2-F	CTGAAGAGGAGGAGAAGCGT
FOSL2-R	GAGCCACCAACATGAACTCC
si-FOSL2-1	AGUGAGUAUUGGAAGACUU
si-FOSL2-2	AGCAGAAAUUCCGGGUAGA
